# Supplementary material for: Whole Genome Sequencing Reveals Multiple Linked Genetic Variants on Canine Chromosome 12 Associated with Risk for Symmetrical Lupoid Onychodystrophy (SLO) in the Bearded Collie
Source: Genes (Basel). 2021 Aug 19;12(8):1265. doi: 10.3390/genes12081265 (PMC8394396; doi:10.3390/genes12081265)
Supplement: Supplementary file 1 [file genes-12-01265-s001.zip]

Archive with 3 entries (2 files):
- genes-1326550-supplementary/
- genes-1326550-supplementary/Supplementary File 1.pdf
- genes-1326550-supplementary/Supplementary File 2.pdf
